# Supplementary material for: 3D Rapid Prototyping for Otolaryngology—Head and Neck Surgery: Applications in Image-Guidance, Surgical Simulation and Patient-Specific Modeling
Source: PLoS One. 2015 Sep 2;10(9):e0136370. doi: 10.1371/journal.pone.0136370 (PMC4557980; doi:10.1371/journal.pone.0136370)
Supplement: S1 File — (ZIP) [file pone.0136370.s001.zip]

Archive with 5 entries (5 files):
- Mult-Material_Phantom/Bone&Sinus.stl
- Mult-Material_Phantom/InferiorTurbinate.stl
- Mult-Material_Phantom/MiddleTurbinate.stl
- Mult-Material_Phantom/Septum.stl
- Endoscopic_Phantom/Endo_Phantom.stl
